# Supplementary material for: Exploring patient characteristics and respiratory impacts of pulmonary melioidosis: A 5-year experience from endemic region of Thailand
Source: PLoS Negl Trop Dis. 2025 Jun 25;19(6):e0013222. doi: 10.1371/journal.pntd.0013222 (PMC12212880; doi:10.1371/journal.pntd.0013222)
Supplement: S1 Data — (XLSX) [file pntd.0013222.s001.xlsx]

## Sheet: Sheet1
no patient	age	sex	weight	height	bmi	transfusion	hiv	dmtwo	chronic alcohol	coronary vascular disease	cardiomyopathy	copd	asthma	interstitial lung	lung	lung cancer	esrd	ckd	other sputum positive	other positive culture	map	vasoactive drug used	gcs	hemoglobin	wbc	platelet	ast	alt	total billi	lactate initial	sf ratio	pf ratio	mode of oxygen deliver	highest mode oxygen delivery	worst pf ratio overall	worst pf ratio overall during admission	ards final diagnosis	ards severity	duration of mv	cxr finding	predominate region	distribution	icu los	hospital los	sofa score	Dead
1	64	1	62	160	24.2188	0	.	1	0	0	0	0	0	0	0	0	0	0	1	1	92	0	15	11.9	12650	377000	86	101	1.4	1.2	466.67	.	0	0	466.67	.	0	.	0	2	1	2	0	14		0
2	38	0	65	160	25.3906	0	0	1	0	0	0	0	1	0	0	0	0	0	0	1	69.3333	1	3	12.3	34750	232000	40	8	0.2	2.4	81.4	61.1	5	5	81.4	62.1	1	3	2	1	1	1	2	2	13	1
3	34	1	103	180	31.7901	0	0	0	0	0	0	0	0	0	0	0	0	0	0	1	98	0	15	13.5	21010	361000	56	40	0.6	.	466.667	.	0	0	466.67	.	0	.	0	.	.	.	0	14		0
4	74	0	41	150	18.2222	0	.	1	0	0	0	0	1	0	0	0	0	0	0	1	44	1	3	9.2	19850	348000	42	14	0.2	.	164.167	200	5	5	96.5	122	1	3	1	1	1	2	1	1	10	1
5	46	1	66	163	24.841	0	0	0	1	0	0	0	0	0	0	0	0	0	1	1	73.3333	0	15	14.1	18670	147000	29	82	2.8	2.3	196	.	3	5	93.4	114	1	3	28	2	3	2	29	41		0
6	42	1	70	163	26.3465	0	0	1	1	0	0	0	0	0	0	0	0	0	0	1	68.3333	1	7	11.9	10460	70000	142	54	7.5	1.5	166.167	415	5	5	248	415	1	1	3	2	2	2	0	13	12	0
7	56	1	50	160	19.5312	0	0	1	0	1	1	0	0	0	0	0	0	0	0	1	47.3333	1	3	16	5250	79000	1055	480	1.2	3.2	205	131	5	5	205	131	1	2	1	2	3	2	1	1	16	1
8	60	1	48	168	17.0068	0	0	1	1	0	0	0	0	0	0	0	0	0	0	1	84.3333	1	11	12	17670	218000	29	19	0.3	.	71.5	54.6	5	5	88.6	59.8	1	3	9	1	1	2	9	0	9	1
9	33	1	50	175	16.3265	0	0	0	1	0	0	0	0	0	0	0	0	0	0	0	96.6667	0	11	10	15190	236000	91	27	0.8	3.3	207.5	133	5	5	207.5	133	1	2	10	2	1	2	0	11	4	0
10	42	1	80	170	27.6817	0	0	1	0	0	0	0	0	0	0	0	0	0	0	1	70.3333	1	3	11.4	3760	206000	216	80	0.9	5.1	153.3	124	5	5	116.5	90.6	0	.	9	1	1	1	10	13	12	0
11	60	1	52	162	19.8141	0	0	0	0	0	0	0	0	0	1	1	0	0	0	1	72.6667	0	3	11.7	760	130000	32	70	0.9	.	237.5	195	5	5	237.5	195	1	2	0	2	3	2	0	0	8	1
12	60	1	60	165	22.0386	0	0	.	0	0	0	0	0	0	0	0	0	0	0	1	72	0	11	12.7	19400	217000	173	53	2.5	4.6	244.75	255	5	5	66	34.2	1	1	19	2	3	2	20	25	8	0
13	55	0	45	150	20	0	0	1	0	0	0	0	0	0	0	0	0	0	0	0	86	0	15	15.8	8490	303000	41	23	0.4	.	98	.	3	5	63.7	34	1	3	29	2	3	2	8	12		1
14	54	1	55	155	22.8928	0	0	.	0	0	0	0	0	0	0	0	0	1	0	1	114.333	0	11	8.3	20770	278000	.	.	.	1.3	245	275	5	5	245	275	0	.	0	1	2	1	0	13		1
15	66	1	50	168	17.7154	0	0	1	1	0	0	0	0	0	0	0	0	1	1	0	73.3333	0	15	13	13320	149000	20	17	0.4	3.6	245	.	3	5	163	283	1	2	9	2	3	2	29	38		0
16	83	0	65	150	28.8889	0	.	0	0	0	0	0	0	0	0	0	0	0	0	0	57	1	10	8.3	16080	254000	30	5	0.6	3	247.5	340	5	5	293	340	0	.	5	2	3	1	0	37	8	1
17	71	1	60	162	22.8624	0	.	1	0	0	0	0	0	0	0	0	0	0	1	1	82.6667	0	11	13.4	19850	199000	18	16	0.3	6.3	242.5	357.5	5	5	242	357	0	.	1	.	.	.	0	14	5	0
18	56	0	37	152	16.0145	0	0	1	.	0	0	0	0	0	1	1	0	0	1	1	80.3333	0	15	10.3	8100	535000	8	5	0.2	.	245	.	3	3	245	.	1	1	0	2	3	2	0	10		0
19	32	1	70	168	24.8016	0	0	.	1	0	0	0	0	0	0	0	0	0	0	1	53.3333	1	3	17.1	1190	48000	237	71	3.2	8.5	63	48.7	5	5	63	48.7	1	3	1	2	3	2	1	1	19	1
20	84	0	45	155	18.7305	0	0	1	.	0	0	0	0	0	0	0	0	1	1	0	89.3333	0	11	8.1	21650	402000	104	20	0.3	7	249	410	5	5	249	410	1	1	5	2	3	2	5	15	6	1
21	74	0	58	150	25.7778	0	0	0	.	0	0	1	0	0	0	0	0	0	0	0	74.3333	0	11	10.3	24480	180000	54	44	1.1	.	232	177.5	5	5	232	177.5	1	2	26	2	2	2	26	26	5	1
22	60	1	70	165	25.7117	0	0	1	0	0	0	0	0	0	0	0	0	0	0	1	73	1	3	13.9	21690	198000	102	85	2	3.8	153.333	116.167	5	5	66	49	1	3	2	1	3	1	1	2	15	1
23	52	1	64	166	23.2254	0	.	1	0	0	0	0	0	0	0	0	0	0	0	0	87.6667	0	15	10.5	19210	474000	16	15	1.2	.	235	.	3	3	94	.	0	.	0	1	1	1	0	19		0
24	63	1	65	178	20.5151	0	0	1	.	0	0	0	0	0	0	0	0	0	1	1	92.3333	0	15	11.5	18420	245000	26	31	0.7	1.3	158.333	.	3	3	158	.	0	.	0	1	1	1	0	14		0
25	52	0	62	158	24.8358	0	0	1	.	0	0	0	0	0	0	0	0	0	1	1	77	1	3	10.8	9960	169000	82	76	0.3	3.3	153.333	116.667	1	5	134	113.85	1	2	6	2	3	2	5	32	7	0
26	71	1	45	165	16.5289	0	.	1	0	0	0	0	0	0	0	0	0	0	1	1	61	1	11	12.8	17510	99000	33	22	0.7	10.8	78	95	5	5	79	73.8	1		16	2	1	1	16	16	4	1
27	50	1	45	165	16.5289	0	0	0	1	0	0	0	0	0	0	0	0	0	0	1	74.6667	1	3	8.9	20740	240000	275	73	1.9	7.2	115	93.875	5	5	85	56	1	3	9	2	3	2	9	9	7	1
28	43	0	73	163	27.4756	0	0	1	0	0	0	0	0	0	0	0	0	0	0	1	82	1	8	8.1	11810	240000	45	21	0.3	2	240	291.667	5	5	221.25	153.25	0	.	10	1	1	1	10	16		0
29	54	1	68	157	27.5873	0	0	.	0	0	0	0	0	0	0	0	0	0	1	1	62.6667	1	3	39	14310	63000	1716	349	1.4	13.7	88	62.2	5	5	88	62.2	0	.	1	1	1	1	1	1	3	1
30	63	1	50	162	19.052	0	0	.	.	0	0	0	0	0	0	0	0	0	1	1	39.6667	1	3	9.1	2150	42000	414	164	1.6	31.8	143.33	98.83	5	5	143.33	98.83	1	1	1	2	2	2	1	1	6	1
31	66	1	55	180	16.9753	0	0	1	0	0	0	0	0	0	0	0	0	0	0	1	75.3333	1	9	14.6	5940	125000	88	47	0.6	2.1	461.905	.	3	5	235	159.75	1	2	2	2	3	2	2	21		0
32	64	1	59	168	20.9042	0	0	1	.	0	0	0	0	0	0	0	0	0	1	1	86.6667	1	9	11.1	4910	100000	177	61	0.7	0.8	155.833	147.5	5	5	116.67	68.33	0	.	3	1	2	1	3	3	4	1
33	60	1	60	158	24.0346	0	0	1	0	0	0	0	0	0	0	0	0	0	0	1	56.6667	1	3	7.8	650	26000	1508	342	2.4	24.7	82	55	5	5	82	55	1	3	1	2	3	2	1	1	7	1
34	62	1	45	165	16.5289	0	0	0	0	0	0	0	0	0	0	0	0	0	1	0	78	0	15	12	9730	442000	34	50	0.5	.	471.429	.	0	0	471.42	.	0	.	0	1	1	1	0	1	3	0
35	56	1	65	165	23.8751	0	0	1	1	0	0	0	0	0	0	0	0	0	0	1	62.6667	1	4	6.8	16000	54000	166	44	3.1	9.5	160	153.833	5	5	76	47	1	3	3	2	3	2	3	3	7	1
36	58	0	50	160	19.5312	0	0	1	.	0	0	0	0	0	0	0	0	0	0	1	51	1	3	10.3	4700	18000	271	97	0.5	8	95	109	5	5	95	109	0	.	1	1	2	1	1	1	4	1
